# Supplementary material for: Human plasma protein N-glycosylation
Source: Glycoconj J. 2015 Nov 10;33:309–43. doi: 10.1007/s10719-015-9626-2 (PMC4891372; doi:10.1007/s10719-015-9626-2)
Supplement: Supplementary file 1 — (XLSX 38 kb) [file 10719_2015_9626_MOESM1_ESM.xlsx]

## Sheet: Calculated glycan distribut (2
Supplementary Table 1. Detailed calculation of the representation of the relative protein contribution to each specific glycan composition. The concentrations, glycan composition and site occupancy are taken from Table 1 and the molecular masses as reported in each protein chapter. Detailed calculation of haptoglobin average molecular mass based on Langlois et al., 1996.
Relative abundance of glycoforms for each glycoprotein
Protein	Concentration (mg/mL)	Molecular Weight (kDa)	Concentration (mM)	Occupied sites	Unassigned High-mannose	Hybrid	Man5	Man6	FA2	Man7	FA2G1	Man8	A2G2	FA2G2	FA2BG1	Man9	A2G2S1	FA2G2S1	A2G2S2	FA2BG2S1	FA2G2S2	FA2BG2S2	A3G3S1	A3G3S2	A3FG3S2	A3G3S3	A3FG3S3	A4G4S2	A4G4S3	A4G4S4	A4FG4S4
Alpha-1-acid glycoprotein	0.77	42	0.0183333	5															0.045						0.05	0.335	0.09	0.04	0.082	0.195	0.025
Alpha-1-antitrypsin	1.1	51	0.0215686	3															0.81		0.036					0.098	0.056
Alpha-1B-glycoprotein	0.22	63	0.00349206	4													1
Alpha-2-HS-glycoprotein	0.45	69	0.00652174	2															0.96		0.04
Alpha-2-macrogobulin	1.2	720	0.00166667	8	0.08		0.03	0.03		0.02							0.35	0.15	0.35		0.15
Antithrombin-III	0.15	58	0.00258621	4													0.15		0.85
Apolipoprotein B-100	0.5	550	0.000909091	17			0.069						0.072			0.086	0.292		0.236
Apolipoprotein D	0.1	29	0.00344828	2																	0.5					0.5
Apolipoprotein F	0.0845	29	0.00291379	3															1
Beta-2-glycoprotein 1	0.2	50	0.004	4													0.065		0.58					0.05		0.285
Ceruloplasmin	0.355	132	0.00268939	4															0.6275		0.145					0.135	0.0725
Fibrinogen	3	340	0.00882353	3													0.53		0.33
Haptoglobin	1.32	145	0.00910345	4													0.26	0.02	0.45		0.01		0.05	0.05		0.09	0.06
Hemopexin	0.8	60	0.0133333	5															0.9		0.05
Histdine-rich glycoprotein	0.125	72	0.00173611	4
Kininogen-1	0.0725	114	0.000635965	4
Seroransferrin	2.5	80	0.03125	2															0.965		0.025			0.01
Vitronectin	0.3	52.4	0.00572519	3		0.06											0.087		0.57		0.033					0.143	0.1
Zinc-alpha-2-glycoprotein	0.05	41	0.00121951	4													0.03		0.97
Immunoglobulin A	2.62	160	0.016375	2													0.2		0.24			0.14
Immunoglobulin D	0.035	175	0.0002	3	0.279							0.144				0.135	0.061	0.073			0.036	0.065
Immunoglobulin E	0.0003	188	1.59574e-06	6			0.085											0.145		0.135	0.25	0.135
Immunoglobulin G	11.8	150	0.0786667	1					0.1		0.31			0.23	0.05			0.13
Immunoglobulin M	1.47	190	0.00773684	5	0.016		0.06	0.1										0.19		0.26
sum	29.2223
Relative Abundance of protein-linked glycans, normalized on the glycome of the 24 major blood glycoproteins as determined in a protein-specific manner
Protein				Occupied sites	High-mannose	Hybrid	Man5	Man6	FA2	Man7	FA2G1	Man8	A2G2	FA2G2	FA2BG1	Man9	A2G2S1	FA2G2S1	A2G2S2	FA2BG2S1	FA2G2S2	FA2BG2S2	A3G3S1	A3G3S2	A3FG3S2	A3G3S3	A3FG3S3	A4G4S2	A4G4S3	A4G4S4	A4FG4S4
Alpha-1-acid glycoprotein				5															0.00734021						0.00815579	0.0546438	0.0146804	0.00652463	0.0133755	0.0318076	0.0040779
Alpha-1-antitrypsin				3															0.0932639		0.00414506					0.0112838	0.00644787
Alpha-1B-glycoprotein				4													0.0248557
Alpha-2-HS-glycoprotein				2															0.0222818		0.000928406
Alpha-2-macrogobulin				8	0.00188839		0.000711778	0.000711778		0.000474519							0.00830408	0.00355889	0.00830408		0.00355889
Antithrombin-III				4													0.00276121		0.0156468
Apolipoprotein B-100				17			0.00189754						0.00198004			0.00236504	0.00803015		0.00649012
Apolipoprotein D				2																	0.00613602					0.00613602
Apolipoprotein F				3															0.0155548
Beta-2-glycoprotein 1				4													0.00185062		0.0165133					0.00142356		0.00811427
Ceruloplasmin				4															0.0120119		0.00277567					0.00258424	0.00138783
Fibrinogen				3													0.0249646		0.015544
Haptoglobin				4													0.0168471	0.00129593	0.0291584		0.000647964		0.00323982	0.00323982		0.00583167	0.00388778
Hemopexin				5															0.106767		0.00593149
Histdine-rich glycoprotein				4
Kininogen-1				4
Seroransferrin				2															0.107323		0.00278038			0.00111215
Vitronectin				3		0.00182442											0.00265898		0.0174209		0.00100858					0.00437051	0.0030563
Zinc-alpha-2-glycoprotein				4													0.000260407		0.00841982
Immunoglobulin A				2													0.0116554		0.0139864			0.00815876
Immunoglobulin D				3	0.000296359							0.000153744				0.000144135	6.51277e-05	7.79397e-05			3.8436e-05	6.93984e-05
Immunoglobulin E				6			1.44817e-06											2.4704e-06		2.30003e-06	4.25931e-06	2.30003e-06
Immunoglobulin G				1					0.0139983		0.0433947			0.0321961	0.00699915			0.0181978
Immunoglobulin M				5	0.00109576		0.00413019	0.00688364										0.0130789		0.0178975

## Sheet: Hp MW
Phenotype Haptoglobin	Molecular mass low (kg/mol)	Molecular mass high (kg/mol)	Molecular mass Average (kg/mol)	Concentration low (mg/mL)	Concentration high (mg/mL)	Average concentration (mg/mL)	Average concentration (mol/L)	Relative abundance (%)
1-1	86		86	0.57	2.27	1.42	1.65116e-05	0.683726
1-2	86	300	193	0.44	1.83	1.135	5.88083e-06	0.243518
2-2	170	900	535	0.38	1.5	0.94	1.75701e-06	0.0727556
					total	1.31567
Average molecular mass (kDa)
144.724
Based on data from Langlois, 1996
